# Supplementary material for: Enhancing antimicrobial surveillance in hospitals in England: a RAND-modified Delphi
Source: JAC Antimicrob Resist. 2022 Sep 12;4(5):dlac092. doi: 10.1093/jacamr/dlac092 (PMC9465639; doi:10.1093/jacamr/dlac092)
Supplement: dlac092_Supplementary_Data [file dlac092_supplementary_data.zip]

Archive with 6 entries (6 files):
- 2022-075-Suppl-data.docx
- Suppl1_Round1_online_questionnaire (4).pdf
- Suppl2_evidence_summary_for_panel (4).pdf
- Suppl3_pannelist_Round1_reminder (4).pdf
- Suppl5_APEASE_systematic_review_reports (2).xlsx
- Suppl6_APEASE_national_reports (3).xlsx
