# Supplementary material for: Enhancing antimicrobial surveillance in hospitals in England: a RAND-modified Delphi
Source: JAC Antimicrob Resist. 2022 Sep 12;4(5):dlac092. doi: 10.1093/jacamr/dlac092 (PMC9465639; doi:10.1093/jacamr/dlac092)
Supplement: dlac092_Supplementary_Data [file dlac092_supplementary_data.zip › Suppl5_APEASE_systematic_review_reports (2).xlsx]

## Sheet: in
Author	Title	funding	digital	TimelyDataAvailability	ReportingNationalStakeholders	ReportingHospitalStakeholders	ReportingClinicalStakeholders	IntegrateLocalQI	ReuseDataAvailability	IntegrateNationalInitiatives	EvidenceOfOutcomes	CompareSettings	PatientlevelData	ClinicianMetricsForHospital	SpecialtyMetricsForNational	SpecialtyMetricsForHospital	HospitalMetricsForNational	HospitalMetricsForHospital	MinimiseDataBreachRisk	MinimiseDataMisinterpretation	InclusiveOfDigitalMaturity
Akhloufi H,Streefkerk R H,Melles D C,de Steenwinkel,J E M,Schurink C A M,Verkooijen R P,van der Hoeven,C P,Verbon A	Point prevalence of appropriate antimicrobial therapy in a Dutch university hospital.	0	1	0	0	1	0	1	0	1	0	1	0	0	0	1	0	1	1	1	0
al Harbi M	Antimicrobial prophylactic practice in surgical patients	0	1	0	0	1	0	1	0	0	0	1	1	0	1	1	0	0	0	1	0
Aldeyab M A,Kearney M P,McElnay J C,Magee F A,Conlon G,Gill D,Davey P,Muller A,Goossens H,Scott M G	A point prevalence survey of antibiotic prescriptions: Benchmarking and patterns of use	0	0	0	1	1	0	0	0	1	1	1	0	0	1	1	1	1	1	1	1
Aldeyab MA,Kearney MP,McElnay JC,Magee FA,Conlon G,Macintyre J,McCullagh B,Ferguson C,Friel A,Gormley C,McElroy S,Boyce T,McCorry A,Muller A,Goossens H,Scott MG	A point prevalence survey of antibiotic use in four acute-care teaching hospitals utilizing the European Surveillance of Antimicrobial Consumption (ESAC) audit tool.	0	0	0	1	1	0	0	0	1	0	1	0	0	1	1	1	1	1	1	1
Alfandari S,Robert J,Pean Y,Rabaud C,Bedos J P,Varon E,Lepape A,Bru J P,Gauzit R,French Infectious Diseases Society (French acronym SPILF,the French National Observatory for Epidemiology of Bacterial,the SPA2 group	Antibiotic use and good practice in 314 French hospitals: The 2010 SPA2 prevalence study.	1	0	0	1	1	0	0	0	1	0	1	0	0	1	1	1	1	1	1	1
Al-Ghamdi S,Gedebou M,Bilal N E	Nosocomial infections and misuse of antibiotics in a provincial community hospital, Saudi Arabia.	1	0	0	0	0	0	0	0	0	0	1	1	0	1	1	1	1	0	1	1
Aliki M,Miriam V,Rami S,Jonas M,Cathy V,Nicolas T,Celine G,Didier P,Walter Z	Point prevalence of healthcare-associated infections and antibiotic use in three large Swiss acute-care hospitals	1	0	0	1	1	0	0	0	1	0	1	0	0	1	1	0	1	1	1	1
Al-Somai Niaz,Al-Muhur Mohammed,Quteimat Osama,Hamzah Nashaat	The impact of clinical pharmacist and ID intervention in rationalization of antimicrobial use.	0	0	0	1	1	1	1	0	0	1	0	1	0	1	1	1	1	0	0	1
Al-Taani G M,Scott M,Farren D,Gilmore F,Mccullagh B,Hibberd C,Mccorry A,Versporten A,Goossens H,Zarb P,Aldeyab M A	Longitudinal point prevalence survey of antibacterial use in Northern Ireland using the European Surveillance of Antimicrobial Consumption (ESAC) PPS and Global-PPS tool.	1	0	0	1	1	1	0	0	1	1	1	0	0	1	1	1	1	1	0	1
Al-Yamani Abdulrahman,Khamis Faryal,Al-Abri Seif,Al-Zakwani Ibrahim,Al-Noomani Hamed,Al-Noomani Jaleela	Patterns of Antimicrobial Prescribing in a Tertiary Care Hospital in Oman.	0	0	0	0	0	0	0	0	0	0	0	0	0	0	1	1	1	1	0	1
Ansari F,Erntell M,Goossens H,Davey P	The european surveillance of antimicrobial consumption (ESAC) point-prevalence survey of antibacterial use in 20 European hospitals in 2006	0	0	1	1	1	0	0	0	1	0	0	0	0	1	1	1	1	1	0	1
Armstrong E P,Kopp D L	A survey of prophylactic antibiotic use for total joint replacements in a community hospital	0	0	0	0	1	0	0	0	0	0	0	0	0	0	1	1	1	1	0	1
Arnold FW,McDonald LC,Mangino PD,Dobbs SL,Ramirez JA	The appropriateness of hospital antimicrobial use between medical and surgical specialties.	0	0	0	0	1	0	0	0	0	0	0	0	0	1	1	1	1	1	0	1
Berild Dag,Ringertz Signe Holta,Lelek Michaela	Appropriate antibiotic use according to diagnoses and bacteriological findings: report of 12 point-prevalence studies on antibiotic use in a university hospital.	0	0	0	0	1	1	1	0	0	1	0	0	0	1	1	1	1	0	0	1
Blakiston Matthew,Zaman Syed	Nosocomial bacteriuria in elderly inpatients may be leading to considerable antibiotic overuse: an audit of current management practice in a secondary level care hospital in New Zealand.	1	0	0	1	0	0	0	0	0	0	0	0	0	0	0	1	1	1	0	1
Boots R J,Lipman J,Bellomo R,Stephens D,Heller R F	The spectrum of practice in the diagnosis and management of pneumonia in patients requiring mechanical ventilation. Australian and New Zealand Practice in Intensive Care (ANZPIC II)	1	0	0	1	0	0	1	0	1	0	1	1	0	1	0	0	0	1	1	1
Bosch C M,Hulscher M E,Natsch S,Wille J,Prins J M,Geerlings S E	Applicability of generic quality indicators for appropriate antibiotic use in daily hospital practice: a cross-sectional point-prevalence multicenter study	1	0	0	1	1	0	1	0	1	0	1	0	0	0	0	1	1	1	1	1
Braykov Nikolay P,Morgan Daniel J,Schweizer Marin L,Uslan Daniel Z,Kelesidis Theodoros,Weisenberg Scott A,Johannsson Birgir,Young Heather,Cantey Joseph,Srinivasan Arjun,Perencevich Eli,Septimus Edward,Laxminarayan Ramanan	Assessment of empirical antibiotic therapy optimisation in six hospitals: an observational cohort study	1	0	0	1	1	0	0	0	0	0	1	1	0	0	0	0	0	1	1	1
Brownridge D J,Zaidi S T.R	Retrospective audit of antimicrobial prescribing practices for acute exacerbations of chronic obstructive pulmonary diseases in a large regional hospital	0	0	0	0	1	0	0	0	0	0	1	1	0	1	1	1	1	1	1	1
Buess M,Schilter D,Schneider T,Maurer M,Borer H,Thurnheer R,Kohler E,Junker L,Jahn K,Grob M,Rudiger J,Geiser T,Helfenstein E,Soler M,Fiechter R,Sigrist T,Brun P,Barandun J,Koltai E,Lopez-Campos J L,Hartl S,Roberts M,Schumann D M,Tamm M,Stolz D	Treatment of COPD Exacerbation in Switzerland: results and Recommendations of the European COPD Audit	0	0	0	1	1	0	0	0	1	0	1	1	0	0	0	0	1	1	1	1
Burston John,Adhikari Suman,Hayen Andrew,Doolan Heather,Kelly Melissa L,Fu Kathy,Jensen Tomas O,Konecny Pamela	A Role for Antimicrobial Stewardship in Clinical Sepsis Pathways: a Prospective Interventional Study.	0	0	0	0	1	1	1	0	1	1	1	1	0	1	1	1	1	1	1	1
Cairns S,Gibbons C,Milne A,King H,Llano M,MacDonald L,Malcolm W,Robertson C,Sneddon J,Weir J,Reilly J	Results from the third Scottish National Prevalence Survey: is a population health approach now needed to prevent healthcare-associated infections?	1	0	0	1	1	0	1	0	1	0	1	0	0	0	0	0	1	0	1	1
Caplinger C,Smith G,Remington R,Madaras-Kelly K	Evaluation of a computerized decision support intervention to decrease use of anti-pseudomonal carbapenems in penicillin allergic patients	0	0	0	0	1	0	1	0	0	1	1	1	0	0	1	1	1	1	1	1
Carruthers M M,Grant K	A practical method of antimicrobial surveillance.	0	0	1	0	1	1	1	0	0	0	1	0	0	1	1	1	1	1	1	1
Chalmers James D,Singanayagam Aran,Akram Ahsan R,Choudhury Gourab,Mandal Pallavi,Hill Adam T	Safety and efficacy of CURB65-guided antibiotic therapy in community-acquired pneumonia.	0	0	0	0	1	0	1	0	0	1	1	1	0	0	0	1	1	1	1	1
Chaves N J,Ingram R J,Macisaac C M,Buising K L	Sticking to minimum standards: Implementing antibiotic stewardship in intensive care	1	0	0	1	1	1	1	1	1	1	1	0	0	1	1	1	1	1	1	1
Cheng Chien-Yu,Lee Chien-Yu,Wu Min-Wen,Chang Chen-Hung,Huang Wan-Ying,Chuang Yi-Fen,Tang Pei-Hsin,Cheng Shu-Hsing	Prospective antimicrobial audit and feedback did not decrease case fatality: Experiences from a hospital in northern Taiwan.	0	0	0	0	1	1	0	0	0	1	1	1	0	0	0	1	1	1	1	1
Choe P G,Koo H L,Lee E,Song K H,Park W B,Bang J H,Kim E S,Kim H B,Park S W,Oh M D,Kim N J	Effect of an intervention targeting inappropriate continued empirical vancomycin use: A quasi-experimental study in a region of high mrsa prevalence	0	0	0	0	1	1	1	1	0	1	1	1	0	1	1	1	1	1	1	1
Seaton RA,Nathwani D,Phillips G,Millar R,Davey P	Clinical record keeping in patients receiving antibiotics in hospital.	0	0	0	0	1	1	1	0	0	1	1	0	0	0	0	1	1	1	1	1
Coleman R W,Rodondi L C,Kaubisch S,Granzella N B,O'Hanley P D	Cost-effectiveness of prospective and continuous parenteral antibiotic control: Experience at the Palo Alto Veterans Affairs Medical Center from 1987 to 1989	0	1	0	0	1	0	1	0	0	1	1	1	0	0	0	1	1	0	0	0
Cooke D M,Salter A J,Phillips I	The impact of antibiotic policy on prescribing in a London teaching hospital. A one-day prevalence survey as an indicator of antibiotic use.	0	0	0	0	1	0	1	0	0	1	0	0	0	0	0	1	1	1	0	1
Cotta M O,Robertson M S,Upjohn L M,Marshall C,Liew D,Buising K L	Using periodic point-prevalence surveys to assess appropriateness of antimicrobial prescribing in Australian private hospitals	1	0	0	0	1	0	0	0	0	0	0	0	0	1	1	1	1	1	0	1
Cotta M O,Chen C,Tacey M,James R S,Buising K L,Marshall C,Thursky K A	What are the similarities and differences in antimicrobial prescribing between Australian public and private hospitals?	1	0	0	1	1	0	0	1	1	0	0	0	0	1	1	1	1	1	0	1
Covington E W,Eure S,Carroll D,Freeman C	Impact of Procalcitonin Monitoring on Duration of Antibiotics in Patients With Sepsis and/or Pneumonia in a Community Hospital Setting	0	0	0	0	1	1	1	0	0	1	1	1	0	1	1	1	1	1	1	1
de With K,Bestehorn H,Steib-Bauert M,Kern WV	Comparison of defined versus recommended versus prescribed daily doses for measuring hospital antibiotic consumption.	0	0	0	0	1	0	0	0	0	0	1	0	0	0	0	1	1	1	1	1
Delory T,De Pontfarcy,A,Emirian A,About F,Berdougo B,Brun-Buisson C,Lesprit P	Impact of a program combining pre-authorization requirement and post-prescription review of carbapenems: an interrupted time-series analysis.	0	0	1	0	1	1	1	0	0	1	1	1	0	1	1	1	1	1	0	1
Deuster S,Roten I,Muehlebach S	Implementation of treatment guidelines to support judicious use of antibiotic therapy	0	0	0	0	1	0	1	0	0	1	0	0	0	0	1	1	1	1	0	1
Diasinos N,Baysari M,Kumar S,Day R O	Does the availability of therapeutic drug monitoring, computerised dose recommendation and prescribing decision support services promote compliance with national gentamicin prescribing guidelines?	1	1	0	0	1	0	1	0	0	0	1	1	0	1	1	1	1	1	1	0
DiazGranados Carlos A	Prospective audit for antimicrobial stewardship in intensive care: Impact on resistance and clinical outcomes.	1	0	0	0	1	1	1	0	0	1	1	1	0	1	1	1	1	1	1	1
DiDiodato Giulio,McArthur Leslie,Beyene Joseph,Smieja Marek,Thabane Lehana	Evaluating the impact of an antimicrobial stewardship program on the length of stay of immune-competent adult patients admitted to a hospital ward with a diagnosis of community-acquired pneumonia: A quasi-experimental study.	0	0	0	0	1	1	1	0	0	1	1	1	0	0	0	1	1	1	1	1
DiDiodato Giulio,McArthur Leslie	Evaluating the Effectiveness of an Antimicrobial Stewardship Program on Reducing the Incidence Rate of Healthcare-Associated Clostridium difficile Infection: A Non-Randomized, Stepped Wedge, Single-Site, Observational Study.	0	0	1	0	1	1	1	1	0	1	1	1	0	1	1	1	1	1	1	0
Dimina E,Kula M,Caune U,Vigante D,Liepins M,Zeidaka L,Nikitina O,Kurina D,Mironovska A,Dumpis U	Repeated prevalence studies on antibiotic use in Latvia, 2003-2007	1	0	1	1	1	0	0	0	0	0	0	0	0	1	1	1	1	1	0	1
Dunn K,O'Reilly A,Silke B,Rogers T,Bergin C	Implementing a pharmacist-led sequential antimicrobial therapy strategy: A controlled before-and-after study	0	0	0	0	1	1	1	0	0	1	1	1	0	0	0	1	1	1	1	1
Etienne P,Roger P M,Brofferio P,Labate C,Blanc V,Tiger F,Negrin N,Leotard S	Antimicrobial stewardship program and quality of antibiotic prescriptions	0	0	0	0	1	0	0	0	1	0	1	0	0	1	1	1	1	1	1	1
Chen C,McNeese-Smith D,Cowan M,Upenieks V,Afifi A	Evaluation of a nurse practitioner-led care management model in reducing inpatient drug utilization and cost.	0	1	0	0	1	0	1	0	0	0	1	1	0	0	0	1	1	1	1	0
Cosgrove Sara E,Seo Susan K,Bolon Maureen K,Sepkowitz Kent A,Climo Michael W,Diekema Daniel J,Speck Kathleen,Gunaseelan Vidhya,Noskin Gary A,Herwaldt Loreen A,Wong Edward,Perl Trish M	Evaluation of postprescription review and feedback as a method of promoting rational antimicrobial use: a multicenter intervention.	1	0	0	1	1	1	1	0	1	1	0	1	0	0	0	1	1	1	1	1
Evans R S,Larsen R A,Burke J P	Computer surveillance of hospital-acquired infections and antibiotic use	1	1	1	0	1	1	1	0	0	0	1	1	0	0	0	1	1	1	1	0
Evans R S,Pestotnik S L,Classen D C,Clemmer T P,Weaver L K,Orme J F Jr,Lloyd J F,Burke J P	A computer-assisted management program for antibiotics and other antiinfective agents.	0	1	0	0	1	1	1	0	0	1	1	1	0	1	1	0	0	1	1	0
Ezebuenyi M C,Brakta F,Onor I O,Sarpong D F,Bryant-Burks K,Figueroa J E	Evaluation of physician prescribing patterns for antibiotics in the treatment of nonnecrotizing skin and soft tissue infections	0	0	0	0	1	0	1	0	0	0	1	1	0	0	1	1	1	1	1	1
Forst G,de With K,Weber N,Borde J,Querbach C,Kleideiter J,Seifert C,Hagel S,Ambrosch A,Lobermann M,Schroder P,Steib-Bauert M,Kern W V,Beier S,Binesch F,Burzynski B,Devide A,Donat M,Endler K,Feihl S,Freidank A,Fruchtel-Unterholzner E,Godde N,Grundel R,Grzibiela W,Kaiser R,Kawecki P,Knoth H,Kohlbrenner S,Lerner J,Loers E,Muller M,Papathanasiou N,Probst W,Putzbach J,Reimer M,Reinwald A C,Rusche R,Sc…	Validation of adapted daily dose definitions for hospital antibacterial drug use evaluation: A multicentre study	1	0	0	1	0	0	0	1	1	0	1	0	0	0	0	0	0	1	1	1
Fournier Anne,Eggimann Philippe,Pagani Jean-Luc,Revelly Jean-Pierre,Decosterd Laurent A,Marchetti Oscar,Pannatier Andre,Voirol Pierre,Que Yok-Ai	Impact of the introduction of real-time therapeutic drug monitoring on empirical doses of carbapenems in critically ill burn patients.	0	0	1	0	1	0	1	0	0	1	1	1	0	1	1	0	0	1	1	0
Fowler S,Webber A,Cooper B S,Phimister A,Price K,Carter Y,Kibbler C C,Simpson A J.H,Stone S P	Successful use of feedback to improve antibiotic prescribing and reduce Clostridium difficile infection: A controlled interrupted time series	0	0	0	1	1	1	1	0	1	1	0	1	1	0	1	0	0	1	0	1
Fukuda Tetsuya,Watanabe Hidemi,Ido Saeko,Shiragami Makoto	Contribution of antimicrobial stewardship programs to reduction of antimicrobial therapy costs in community hospital with 429 Beds --before-after comparative two-year trial in Japan.	0	1	1	0	1	1	1	0	1	1	0	1	0	0	0	1	1	1	0	1
Fusier I,Parent de Curzon,O,Touratier S,Escaut L,Lafaurie M,Fournier S,Sinegre M,Lechat P,Vittecoq D	Amoxicillin-clavulanic acid prescriptions at the Greater Paris University Hospitals (AP-HP)	0	0	0	0	1	0	0	0	0	0	1	0	0	1	1	0	1	1	1	1
Gastmeier P,Sohr D,Forster D,Schulgen G,Schumacher M,Daschner F,Ruden H	Identifying outliers of antibiotic usage in prevalence studies on nosocomial infections	0	0	0	0	0	0	0	1	1	0	1	0	0	1	0	1	0	1	1	1
Gendel Inna,Azzam Zaher S,Braun Eyal,Levy Yshai,Krivoy Norberto	Antibiotic utilization prevalence: prospective comparison between two medical departments in a tertiary care university hospital.	0	0	1	0	1	0	0	0	0	1	0	0	0	1	1	0	0	1	0	1
Gilbert K,Gleason P P,Singer D E,Marrie T J,Coley C M,Obrosky D S,Lave J R,Kapoor W N,Fine M J	Variations in antimicrobial use and cost in more than 2,000 patients with community-acquired pneumonia	1	0	0	0	1	0	0	0	0	0	1	1	0	0	0	1	1	1	1	1
Glowacki Robert C,Schwartz David N,Itokazu Gail S,Wisniewski Mary F,Kieszkowski Piotr,Weinstein Robert A	Antibiotic combinations with redundant antimicrobial spectra: clinical epidemiology and pilot intervention of computer-assisted surveillance.	1	0	0	1	1	1	1	0	0	1	0	1	0	1	1	1	1	1	0	0
Grasela T H Jr,Welage L S,Walawander C A,Timm E G,Pelter M A,Poirier T I,Walters J K	A nationwide survey of antibiotic prescribing patterns and clinical outcomes in patients with bacterial pneumonia.	1	0	0	1	1	0	0	1	1	0	1	1	0	0	0	0	1	0	1	1
Greenlaw C W	Antimicrobial drug use monitoring by a hospital pharmacy.	0	0	0	0	1	1	1	0	0	0	0	1	0	0	0	1	1	1	0	1
Grill Eva,Weber Alexandra,Lohmann Stefanie,Vetter-Kerkhoff Cornelia,Strobl Ralf,Jauch Karl-Walter	Effects of pharmaceutical counselling on antimicrobial use in surgical wards: intervention study with historical control group.	0	0	0	1	1	1	1	0	0	1	1	1	0	1	1	0	0	1	1	1
Guerri-Fernandez R,Villar-Garcia J,Herrera-Fernandez S,Trenchs-Rodriguez M,Fernandez-Morato J,Moro L,Sancho J,Grande L,Clara A,Grau S,Horcajada J P	An antimicrobial stewardship program reduces antimicrobial therapy duration and hospital stay in surgical wards	0	0	0	0	1	1	1	0	0	1	1	1	0	1	1	1	1	1	1	1
Gyssens I C,Kullberg B J	Improving the quality of antimicrobial drug use can result in cost containment.	1	0	0	0	1	1	1	0	0	1	0	1	0	1	1	0	0	0	0	0
Haas Michelle K,Dalton Kristen,Knepper Bryan C,Stella Sarah A,Cervantes Lilia,Price Connie S,Burman William J,Mehler Philip S,Jenkins Timothy C	Effects of a Syndrome-Specific Antibiotic Stewardship Intervention for Inpatient Community-Acquired Pneumonia.	1	0	0	0	1	0	1	0	0	1	1	1	0	0	0	1	1	1	1	0
Hammerman A,Greenberg A,Yinnon A M	Drug use evaluation of ciprofloxacin: Impact of educational efforts on appropriateness of use	0	0	0	0	1	1	1	0	0	1	1	0	0	1	1	1	1	1	1	1
Hansen Sonja,Sohr Dorit,Piening Brar,Pena Diaz,Luis,Gropmann Alexander,Leistner Rasmus,Meyer Elisabeth,Gastmeier Petra,Behnke Michael	Antibiotic usage in German hospitals: results of the second national prevalence study.	1	0	0	1	1	0	0	1	1	0	0	0	0	1	1	1	1	1	0	1
Hartley Sarah E,Kuhn Latoya,Valley Staci,Washer Laraine L,Gandhi Tejal,Meddings Jennifer,Robida Michelle,Sabnis Salas,Chenoweth Carol,Malani Anurag N,Saint Sanjay,Flanders Scott A	Evaluating a Hospitalist-Based Intervention to Decrease Unnecessary Antimicrobial Use in Patients With Asymptomatic Bacteriuria.	1	0	0	0	1	1	1	0	0	1	1	0	0	0	0	1	1	1	1	1
Herfindal E T,Bernstein L R,Kishi D T	Effect of clinical pharmacy services on prescribing on an orthopedic unit	0	0	0	0	1	1	1	0	0	1	1	1	0	1	1	0	0	1	1	0
Hirschhorn L R,Currier J S,Platt R	Electronic surveillance of antibiotic exposure and coded discharge diagnoses as indicators of postoperative infection and other quality assurance measures	0	0	0	0	1	0	1	0	0	0	0	1	0	0	0	1	1	1	0	0
Hogli J U,Garcia B H,Skjold F,Skogen V,Smabrekke L	An audit and feedback intervention study increased adherence to antibiotic prescribing guidelines at a Norwegian hospital	0	0	0	0	1	1	1	0	0	1	1	1	0	1	1	0	0	1	1	1
Hohmann C,Eickhoff C,Radziwill R,Schulz M	Adherence to guidelines for antibiotic prophylaxis in surgery patients in German hospitals: a multicentre evaluation involving pharmacy interns.	0	0	0	0	1	0	1	0	0	0	1	0	0	1	1	0	0	1	1	1
Ingram P R,Seet J M,Budgeon C A,Murray R	Point-prevalence study of inappropriate antibiotic use at a tertiary Australian hospital.	0	0	0	0	1	0	0	0	0	0	1	0	0	1	1	1	1	1	1	1
Irfan Neal,Brooks Annie,Mithoowani Siraj,Celetti Steve J,Main Cheryl,Mertz Dominik	A Controlled Quasi-Experimental Study of an Educational Intervention to Reduce the Unnecessary Use of Antimicrobials For Asymptomatic Bacteriuria.	0	0	0	0	1	1	1	1	0	1	1	1	0	1	1	0	0	1	1	1
Jones S R,Pannell J,Barks J,Yanchick Y A,Bratton T,Browne R,McRee E,Smith J W	The effect of an educational program upon hospital antibiotic use.	0	0	0	0	1	1	1	0	0	0	1	0	0	1	1	1	1	1	1	1
Jozefiak E T,Lewicki J E,Kozinn W P	Computer-assisted antimicrobial surveillance in a community teaching hospital.	0	0	1	0	1	1	1	0	0	1	1	1	0	0	0	1	1	1	1	0
Kanerva Mari,Ollgren Jukka,Lyytikainen Outi,Finnish Prevalence Survey Study Group	Antimicrobial use in Finnish acute care hospitals: data from national prevalence survey, 2005.	1	0	0	1	1	0	0	0	1	0	1	0	0	1	1	0	1	1	1	1
Karlsson M,Nilsson S O,Ransjo U	Antibiotic usage in surgery in a large teaching hospital.	0	0	0	0	1	0	0	0	0	0	1	0	0	1	1	0	0	1	1	1
Kern WV,Rose AD,Hay B,Muche R,Frank U	Antimicrobial expenditures and usage at four university hospitals.	1	0	0	0	1	0	0	0	0	0	1	0	0	1	1	1	1	1	1	1
Kim Baek-Nam	Compliance with an infectious disease specialist's advisory consultations on targeted antibiotic usage.	0	0	1	0	1	1	1	0	0	1	1	1	0	1	1	1	1	1	1	0
Knox Matthew C,Edye Michael	Educational Antimicrobial Stewardship Intervention Ineffective in Changing Surgical Prophylactic Antibiotic Prescribing.	0	0	0	0	1	0	0	0	0	0	1	1	0	1	1	0	0	1	1	1
Lacombe K,Cariou S,Tilleul P,Offenstadt G,Meynard J L	Optimizing fluoroquinolone utilization in a public hospital: a prospective study of educational intervention.	0	0	0	0	1	1	1	0	0	1	1	1	0	0	0	1	1	1	1	1
Laing R B,Mackenzie A R,Shaw H,Gould I M,Douglas J G	The effect of intravenous-to-oral switch guidelines on the use of parenteral antimicrobials in medical wards.	0	0	0	0	1	0	1	0	0	1	1	1	0	0	0	1	1	1	1	1
Larsen R A,Curtis E T,Jacobson J A,Burke J P	Trends in infections and antibiotic usage in a community hospital.	0	0	0	0	1	0	0	0	0	0	1	0	0	1	1	1	1	1	1	1
Latorraca R,Martins R	Surveillance of antibiotics use in a community hospital.	0	0	0	0	1	0	1	0	0	0	1	1	0	1	1	1	1	1	1	1
Lim C L.L,Lee W,Lee A L.C,Liew L T.T,Nah S C,Wan C N,Chlebicki M P,Kwa A L.H	Evaluation of ertapenem use with impact assessment on extended-spectrum beta-lactamases (ESBL) production and gram-negative resistance in Singapore general hospital (SGH)	1	0	0	0	1	0	0	1	1	0	1	1	0	0	0	1	1	1	1	0
Lowe Christopher F,Payne Michael,Puddicombe David,Mah Allison,Wong Davie,Kirkwood Allison,Hull Mark W,Leung Victor	Antimicrobial stewardship for hospitalized patients with viral respiratory tract infections.	0	0	1	0	1	1	1	0	0	1	1	1	0	0	0	1	1	1	1	1
Magill Shelley S,Edwards Jonathan R,Beldavs Zintars G,Dumyati Ghinwa,Janelle Sarah J,Kainer Marion A,Lynfield Ruth,Nadle Joelle,Neuhauser Melinda M,Ray Susan M,Richards Katherine,Rodriguez Richard,Thompson Deborah L,Fridkin Scott K	Prevalence of antimicrobial use in US acute care hospitals, May-September 2011.	1	0	0	1	1	0	0	0	0	0	1	1	0	1	1	0	1	1	1	1
Malcolm William,Nathwani Dilip,Davey Peter,Cromwell Tracey,Patton Andrea,Reilly Jacqueline,Cairns Shona,Bennie Marion	From intermittent antibiotic point prevalence surveys to quality improvement: experience in Scottish hospitals.	1	0	1	1	1	1	1	1	1	1	1	0	0	0	1	0	1	1	1	1
Mandy Bruno,Koutny Estelle,Cornette Christian,Woronoff-Lemsi Marie-Christine,Talon Daniel	Methodological validation of monitoring indicators of antibiotics use in hospitals.	0	0	0	0	1	0	0	0	0	0	1	1	0	1	1	1	1	0	1	1
Manuel O,Burnand B,Bady P,Kammerlander R,Vansantvoet M,Francioli P,Zanetti G	Impact of standardised review of intravenous antibiotic therapy 72 hours after prescription in two internal medicine wards.	0	0	1	0	1	1	1	0	0	1	1	1	0	1	1	0	0	1	1	0
McConachy K A	Surgical antibiotic prophylaxis in a private hospital: Compliance with guidelines	0	0	0	0	1	0	1	0	0	0	0	1	0	1	1	1	1	1	0	1
McLellan Lucy,Dornan Tim,Newton Pippa,Williams Steven D,Lewis Penny,Steinke Douglas,Tully Mary P	Pharmacist-led feedback workshops increase appropriate prescribing of antimicrobials.	1	0	1	0	1	1	1	0	0	1	1	0	0	0	0	1	1	1	1	1
Mehta Jimish M,Haynes Kevin,Wileyto E Paul,Gerber Jeffrey S,Timko Daniel R,Morgan Steven C,Binkley Shawn,Fishman Neil O,Lautenbach Ebbing,Zaoutis Theoklis,Centers for Disease Control and Prevention Epicenter Program	Comparison of prior authorization and prospective audit with feedback for antimicrobial stewardship.	1	1	0	0	1	1	1	0	0	0	1	1	0	0	0	1	1	1	1	0
Metcalfe Julie,Lam Alice,Lam Skip S. H,Clifford Jan-Marie,Schramm Petra	Impact of the introduction of computerised physician order entry ( CPOE) on the surveillance of restricted antimicrobials and compliance with policy.	0	0	0	0	1	0	1	0	0	1	1	0	0	0	0	1	1	1	1	0
Meyer E,Lapatschek M,Bechtold A,Schwarzkopf G,Gastmeier P,Schwab F,Meyer Elisabeth,Lapatschek Matthias,Bechtold Andreas,Schwarzkopf Gerhard,Gastmeier Petra,Schwab Frank	Impact of restriction of third generation cephalosporins on the burden of third generation cephalosporin resistant K. pneumoniae and E. coli in an ICU.	1	1	0	1	1	0	1	1	1	1	1	0	0	1	1	0	0	1	1	0
Mol Peter G M,Wieringa Jaap E,Nannanpanday Prashant V,Gans Rijk O B,Degener John E,Laseur M,Haaijer-Ruskamp Flora M	Improving compliance with hospital antibiotic guidelines: a time-series intervention analysis.	0	0	0	0	1	1	1	0	0	1	1	1	0	0	1	1	1	1	1	1
Morioka H,Nagao M,Yoshihara S,Ohge H,Kasahara K,Shigemoto N,Kajihara T,Mori M,Iguchi M,Tomita Y,Ichiyama S,Yagi T	The first multi-centre point-prevalence survey in four Japanese university hospitals.	0	0	0	0	1	0	0	0	1	0	1	0	0	1	1	0	1	1	1	1
Moss F,McNicol M W,McSwiggan D A,Miller D L	Survey of antibiotic prescribing in a district general hospital. I. Pattern of use	0	0	0	0	1	0	0	0	0	0	1	0	0	1	1	1	1	1	1	1
Nagel Jerod L,Huang Angela M,Kunapuli Anjly,Gandhi Tejal N,Washer Laraine L,Lassiter Jessica,Patel Twisha,Newton Duane W	Impact of antimicrobial stewardship intervention on coagulase-negative Staphylococcus blood cultures in conjunction with rapid diagnostic testing.	0	0	0	0	1	1	1	0	0	1	1	1	0	0	0	1	1	1	1	1
Nault Vincent,Pepin Jacques,Beaudoin Mathieu,Perron Julie,Moutquin Jean-Marie,Valiquette Louis	Sustained impact of a computer-assisted antimicrobial stewardship intervention on antimicrobial use and length of stay.	1	1	1	0	1	1	1	0	0	1	0	1	0	0	0	1	1	1	0	0
Elligsen M, Walker S A N, Pinto R, Simor A, Mubareka S, Rachlis A, Allen V, Daneman N	Audit and feedback to reduce broad-spectrum antibiotic use among intensive care unit patients: A controlled interrupted time series analysis	1	1	0	0	1	1	1	0	0	1	1	1	0	1	1	0	0	1	1	0
Ng CK,Wu TC,Chan WM,Leung YS,Li CK,Tsang DN,Leung GM	Clinical and economic impact of an antibiotics stewardship programme in a regional hospital in Hong Kong.	0	1	0	0	1	1	1	0	0	1	1	1	0	0	0	1	1	1	1	1
Nguyen Cynthia T,Gandhi Tejal,Chenoweth Carol,Lassiter Jessica,Dela Pena,Jenny,Eschenauer Gregory,Nagel Jerod L	Impact of an antimicrobial stewardship-led intervention for Staphylococcus aureus bacteraemia: a quasi-experimental study.	0	0	0	0	1	1	1	0	0	1	1	1	0	0	0	1	1	1	1	1
O'Neill E,Morris-Downes M,Rajan L,Fitzpatrick F,Humphreys H,Smyth E	Combined audit of hospital antibiotic use and a prevalence survey of healthcare-associated infection.	1	0	0	1	1	0	0	1	1	0	1	0	1	1	1	1	1	1	1	1
Palmay L,Elligsen M,Walker S A.N,Pinto R,Walker S,Einarson T,Simor A,Rachlis A,Mubareka S,Daneman N	Hospital-wide rollout of antimicrobial stewardship: A stepped-wedge randomized trial	1	1	0	0	1	1	1	0	0	1	1	1	0	1	1	1	1	1	1	0
Pastel D A,Chang S,Nessim S,Shane R,Morgan M A	Department of pharmacy-initiated program for streamlining empirical antibiotic therapy	0	0	1	0	1	1	1	0	0	0	1	1	0	0	0	1	1	1	1	1
Paul M,Andreassen S,Tacconelli E,Nielsen A D,Almanasreh N,Frank U,Cauda R,Leibovici L	Improving empirical antibiotic treatment using TREAT, a computerized decision support system: cluster randomized trial	1	0	0	0	1	0	1	0	0	1	1	1	0	0	1	1	1	1	1	1
Plumridge R J,McGechie D B	Assuring rational antibiotic use: the impact of a joint microbiology-pharmacy surveillance program	0	0	0	0	1	1	1	0	0	1	0	0	0	0	1	1	1	1	0	1
Popovski Zagorka,Mercuri Mathew,Main Cheryl,Sne Niv,Walsh Kate,Sung Melani,Rice Timothy,Mertz Dominik	Multifaceted intervention to optimize antibiotic use for intra-abdominal infections.	1	0	0	0	1	0	1	0	0	1	1	1	0	1	1	0	0	1	1	1
Porretta A,Giuliani L,Vegni F E,Larosa M,Privitera G,INF-NOS Study Group	Prevalence and patterns of antibiotic prescribing in Italian hospitals.	0	0	0	0	1	0	0	0	1	0	1	0	0	1	1	0	1	1	1	1
Raineri Enrico,Pan Angelo,Mondello Placido,Acquarolo Annamaria,Candiani Andrea,Crema Luciano	Role of the infectious diseases specialist consultant on the appropriateness of antimicrobial therapy prescription in an intensive care unit.	0	0	1	0	1	1	1	0	0	1	1	1	0	1	1	0	0	1	1	1
Remschmidt Cornelius,Behnke Michael,Kola Axel,Pena Diaz,Luis A,Rohde Anna M,Gastmeier Petra,Schwab Frank	The effect of antibiotic use on prevalence of nosocomial vancomycin-resistant enterococci- an ecologic study.	0	1	0	0	1	0	1	1	0	0	1	0	0	1	1	1	1	1	1	0
Ritchie S,Scanlon N,Lewis M,Black PN	Use of a preprinted sticker to improve the prescribing of prophylactic antibiotics for hip fracture surgery.	0	0	0	0	1	0	1	0	0	0	1	0	0	1	1	0	0	1	0	1
Robert J,Pean Y,Varon E,Bru J-P,Bedos J-P,Bertrand X,Lepape A,Stahl J-P,Gauzit R,Societe de pathologie infectieuse de langue francaise (SPILF,Observatoire national de l'epidemiologie de la resistance bacterienne au,Surveillance de la prescription des antibiotiques (SPA) Group	Point prevalence survey of antibiotic use in French hospitals in 2009.	0	0	0	1	1	0	0	0	0	0	1	0	0	1	1	0	1	1	1	1
Roshdy D,Jaffa R,Pillinger K E,Guffey J,Rozario N,Davidson L,McCurdy L	Effect of a multifaceted stewardship intervention on antibiotic prescribing and outcomes for acute bacterial skin and skin structure infections	0	0	0	0	1	0	1	0	0	1	1	1	0	0	0	1	1	1	1	1
Schon Thomas,Sandelin Lisa Labbe,Bonnedahl Jonas,Hedeback Fredrika,Wistedt Annika,Brudin Lars,Jarnheimer Per-Ake	A comparative study of three methods to evaluate an intervention to improve empirical antibiotic therapy for acute bacterial infections in hospitalized patients.	0	0	0	0	1	0	1	0	0	1	0	1	0	0	0	1	1	1	0	1
Semret Makeda,Schiller Ian,Jardin Barbara Ann,Frenette Charles,Loo Vivian G,Papenburg Jesse,McNeil Shelly A,Dendukuri Nandini	Multiplex Respiratory Virus Testing for Antimicrobial Stewardship: A Prospective Assessment of Antimicrobial Use and Clinical Outcomes Among Hospitalized Adults.	1	1	0	1	1	0	1	1	1	0	1	1	0	0	0	1	1	1	1	1
Branche Angela R,Walsh Edward E,Vargas Roberto,Hulbert Barbara,Formica Maria A,Baran Andrea,Peterson Derick R,Falsey Ann R	Serum Procalcitonin Measurement and Viral Testing to Guide Antibiotic Use for Respiratory Infections in Hospitalized Adults: A Randomized Controlled Trial.	1	0	0	0	1	0	1	0	0	1	1	1	0	0	0	1	1	1	1	1
Skoog Gunilla,Struwe Johan,Cars Otto,Hanberger Hakan,Odenholt Inga,Prag Marten,Skarlund Katarina,Ulleryd Peter,Erntell Mats	Repeated nationwide point-prevalence surveys of antimicrobial use in Swedish hospitals: data for actions 2003-2010.	0	0	0	1	1	1	0	0	1	1	1	0	0	1	1	1	1	1	1	1
So M,Mamdani M M,Morris A M,Lau T T Y,Broady R,Deotare U,Grant J,Kim D,Schimmer A D,Schuh A C,Shajari S,Steinberg M,Bell C M,Husain S	Effect of an antimicrobial stewardship programme on antimicrobial utilisation and costs in patients with leukaemia: a retrospective controlled study.	1	1	0	0	1	0	1	0	0	1	1	0	0	1	1	0	0	1	1	0
Stefkovicova M,Litvova S,Melus V,Kristufkova Z,Brazinova A	Point prevalence study of antimicrobial usage in acute care hospitals in the Slovak Republic.	0	0	0	1	1	0	0	0	1	0	1	0	0	1	1	0	1	1	1	1
Stevens G P,Jacobson J A,Burke J P	Changing patterns of hospital infections and antibiotic use. Prevalence surveys in a community hospital	1	0	0	0	1	0	0	0	0	0	1	0	0	1	1	1	1	1	1	1
Swearingen Sara M,White Cyle,Weidert Sara,Hinds Melisande,Narro John P,Guarascio Anthony J	A multidimensional antimicrobial stewardship intervention targeting aztreonam use in patients with a reported penicillin allergy.	0	0	0	0	1	1	1	0	0	1	1	1	0	0	0	1	1	1	1	0
Taggart Linda R,Leung Elizabeth,Muller Matthew P,Matukas Larissa M,Daneman Nick	Differential outcome of an antimicrobial stewardship audit and feedback program in two intensive care units: a controlled interrupted time series study.	0	1	1	1	1	1	1	0	1	1	1	1	0	1	1	0	0	1	1	0
Tavares Margarida,Carvalho Ana Claudia,Almeida Jose Pedro,Andrade Paulo,Sao-Simao Ricardo,Soares Pedro,Alves Carlos,Pinto Rui,Fontanet Arnaud,Watier Laurence	Implementation and impact of an audit and feedback antimicrobial stewardship intervention in the orthopaedics department of a tertiary-care hospital: a controlled interrupted time series study.	0	1	1	0	1	1	1	0	0	1	1	1	0	1	1	0	0	1	1	0
Thuong M,Shortgen F,Zazempa V,Girou E,Soussy C J,Brun-Buisson C	Appropriate use of restricted antimicrobial agents in hospitals: the importance of empirical therapy and assisted re-evaluation.	0	0	0	0	1	1	1	0	0	1	0	1	0	0	0	1	1	1	0	1
Vaisman Alon,McCready Janine,Hicks Sandy,Powis Jeff	Optimizing preoperative prophylaxis in patients with reported beta-lactam allergy: a novel extension of antimicrobial stewardship.	0	0	0	0	1	0	1	0	0	1	1	1	0	1	1	0	0	1	1	1
van Kasteren,M E E,Kullberg B J,de Boer,A S,Mintjes-de Groot,J,Gyssens I C	Adherence to local hospital guidelines for surgical antimicrobial prophylaxis: a multicentre audit in Dutch hospitals.	1	0	0	1	1	0	0	0	1	0	1	1	0	1	1	0	1	1	1	1
van Spreuwel,P C J M,Blok H,Langelaar M F M,Kullberg B J,Mouton J W,Natsch S	Identifying targets for quality improvement in hospital antibiotic prescribing.	0	0	0	1	1	0	0	0	1	0	1	0	0	1	1	1	1	1	1	1
Versporten A,Zarb P,Caniaux I,Gros M F,Drapier N,Miller M,Jarlier V,Nathwani D,Goossens H,Koraqi A,Hoxha I,Tafaj S,Lacej D,Hojman M,Quiros R E,Ghazaryan L,Cairns K A,Cheng A,Horne K C,Doukas F F,Gottlieb T,Alsalman J,Magerman K,Marielle G Y,Ljubovic A D,Coelho A A.M,Gales A C,Keuleyan E,Sabuda D,Boswell J L,Conly J M,Rojas A,Carvajal C,Labarca J,Solano A,Valverde C R,Villalobos-Vindas J M,Pristas…	Antimicrobial consumption and resistance in adult hospital inpatients in 53 countries: results of an internet-based global point prevalence survey	1	0	1	1	1	0	0	0	1	0	1	0	0	1	1	1	1	1	1	1
Von Seggern R L	Culture and antibiotic monitoring service in a community hospital	0	0	0	0	1	1	1	0	0	0	0	1	0	0	0	1	1	1	0	1
Wasserfallen Jean-Blaise,Butschi Anne-Joelle,Muff Patrik,Biollaz Jerome,Schaller Marie-Denise,Pannatier Andre,Revelly Jean-Pierre,Chiolero Rene	Format of medical order sheet improves security of antibiotics prescription: The experience of an intensive care unit.	0	0	0	0	1	0	1	0	0	1	1	0	0	1	1	0	0	1	0	1
Willemsen I,Bogaers-Hofman D,Winters M,Kluytmans J	Correlation between antibiotic use and resistance in a hospital: temporary and ward-specific observations.	0	0	0	0	1	0	0	0	0	0	1	0	0	1	1	1	1	1	0	1
Willemsen I,van der Kooij,T,van Benthem,B,Wille J,Kluytmans J	Appropriateness of antimicrobial therapy: a multicentre prevalence survey in the Netherlands, 2008-2009.	0	0	0	1	1	0	0	0	1	0	1	0	0	1	1	1	1	1	1	1
Witte K W,Nelson Jr A.A,Hutchinson R A	Effect of pharmacist consultation on rational antimicrobial therapy	0	0	0	0	1	0	1	0	0	1	1	0	0	0	0	1	1	1	1	1
Wong S,Santullo P,Hirani S P,Kumar N,Chowdhury J R,Garcia-Forcada A,Recio M,Paz F,Zobina I,Kolli S,Kiekens C,Draulans N,Roels E,Martens-Bijlsma J,O'Driscoll J,Jamous A,Saif M	Use of antibiotics and the prevalence of antibiotic-associated diarrhoea in patients with spinal cord injuries: an international, multi-centre study	0	0	0	0	1	0	0	0	0	0	1	0	0	0	0	1	1	1	1	1
Yamashita S K,Louie M,Simor A E,Rachlis A	Microbiological surveillance and parenteral antibiotic use in a critical care unit.	0	0	0	0	1	0	0	0	0	0	1	1	0	1	1	0	0	0	0	1
Zahar Jean-Ralph,Rioux Christophe,Girou Emmanuelle,Hulin Anne,Sauve Colette,Bernier-Combes Alexandra,Brun-Buisson Christian,Lesprit Philippe	Inappropriate prescribing of aminoglycosides: risk factors and impact of an antibiotic control team.	0	0	0	0	1	0	1	0	0	0	1	1	0	0	0	1	1	1	1	1
Zarkotou O,Avgoulea K,Papagiannakopoulou P,Louka C,Symeonidis D,Chrysou K,Kousouli E,Chrysos G,Themeli-Digalaki K,Tsakris A,Pournaras S	Five-year trends of antimicrobial drugs consumption and incidence of bloodstream infections caused by multidrug-resistant pathogens in a Greek ICU	0	1	0	0	1	0	0	0	0	0	1	1	0	1	1	0	0	1	1	1
Ziolkowski Grzegorz,Pawlowska Iwona,Krawczyk Lech,Wojkowska-Mach Jadwiga	Antibiotic consumption versus the prevalence of multidrug-resistant Acinetobacter baumannii and Clostridium difficile infections at an ICU from 2014-2015.	1	0	0	0	1	0	0	0	1	0	1	1	0	1	1	0	0	1	1	1
Zoutman D,Chau L,Watterson J,Mackenzie T,Djurfeldt M	A Canadian survey of prophylactic antibiotic use among hip-fracture patients	0	0	0	0	0	0	0	0	0	0	1	1	0	0	0	1	1	1	1	1
Feras Darwish Elhajji, Ghaith M Al-Taani, Lana Anani, Sahar Al-Masri, Haneen Abdalaziz, ad H Qabba, Abdel Qader Al Bawab, Michael Scott, David Farren, Fiona Gilmore, Ann Versporten, Herman Goossens, Mamoon A Aldeyab	Comparative point prevalence survey of antimicrobial consumption between a hospital in Northern Ireland and a hospital in Jordan	0	0	0	1	1	0	0	1	1	0	1	0	0	1	1	1	1	1	1	1
Pranita D. Tamma, Edina Avdic, David X. Li, Kathryn Dzintars, Sara E. Cosgrove	Association of Adverse Events With Antibiotic Use in Hospitalized Patients	1	0	0	0	1	0	0	0	0	0	1	1	0	0	0	1	1	1	1	1
Shona Cairns, Cheryl Gibbons, Aynsley Hay, Hazel King, Melissa Llano, Laura Macdonald, William Malcolm, Chris Robertson, Jacqueline Sneddon, Jennifer Weir, Jacqui Reilly	National Point Prevalence Survey of Healthcare Associated Infections and Antimicrobial Prescribing	0	0	0	1	1	0	0	1	1	0	1	0	0	1	1	1	1	0	1	1
Gregory A. Filice, Dimitri M. Drekonja, Joseph R. Thurn, Galen M. Hamann, Bobbie T. Masoud, James R. Johnson	Diagnostic Errors that Lead to Inappropriate Antimicrobial Use	1	0	0	1	1	0	1	0	0	1	1	1	0	1	1	1	1	1	1	1
