# Supplementary material for: Enhancing antimicrobial surveillance in hospitals in England: a RAND-modified Delphi
Source: JAC Antimicrob Resist. 2022 Sep 12;4(5):dlac092. doi: 10.1093/jacamr/dlac092 (PMC9465639; doi:10.1093/jacamr/dlac092)
Supplement: dlac092_Supplementary_Data [file dlac092_supplementary_data.zip › Suppl6_APEASE_national_reports (3).xlsx]

## Sheet: in
Author	Title	funding	digital	TimelyDataAvailability	ReportingNationalStakeholders	ReportingHospitalStakeholders	ReportingClinicalStakeholders	IntegrateLocalQI	ReuseDataAvailability	IntegrateNationalInitiatives	EvidenceOfOutcomes	CompareSettings	PatientLevelData	ClinicianMetricsForHospital	SpecialtyMetricsForNational	SpecialtyMetricsForHospital	HospitalMetricsForNational	HospitalMetricsForHospital	MinimiseDataBreachRisk	MinimiseDataMisinterpretation	InclusiveOfDigitalMaturity
Amadeo B,Dumartin C,Venier A G,Fourrier-Reglat A,Coignard B,Rogues A M	Factors associated with the prevalence of antibiotic use for the treatment of hospital-acquired infections at 393 French hospitals: A regional variation analysis	0	1	0	1	0	0	0	1	1	0	1	0	0	0	0	0	0	1	1	1
Nosocomial Infections Surveillance System	Intensive Care Antimicrobial Resistance Epidemiology (ICARE) Surveillance Report, data summary from January 1996 through December 1997: A report from the National Nosocomial Infections Surveillance (NNIS) System.	1	1	0	1	1	0	0	0	1	0	1	0	0	1	1	1	1	1	1	1
Australian Commission on Safety and Quality in Health Care	Antimicrobial Use in Australian Hospitals 2016 annual report of the National Antimicrobial Utilisation Surveillance Program Published by the Australian Commission on Safety and Quality in Health Care	0	1	0	1	1	0	0	1	1	0	1	0	0	1	1	1	1	1	1	1
Bruce J,MacKenzie FM,Cookson B,Mollison J,van der Meer JWM,Krcmery V,Gould IM,Bruce Julie,MacKenzie Fiona M,Cookson Barry,Mollison Jill,van der Meer,Jos W M,Krcmery Vladimir,Gould Ian M	Antibiotic stewardship and consumption: findings from a pan-European hospital study.	0	1	0	1	0	0	0	0	0	0	0	0	0	0	0	0	0	1	0	1
Cooke J,Stephens P,Ashiru-Oredope D,Johnson A P,Livermore D M,Sharland M	Antibacterial usage in English NHS hospitals as part of a national Antimicrobial Stewardship Programme	1	1	0	1	0	0	1	1	1	0	0	0	0	0	0	0	0	1	0	1
de With,Katja,Bergner Jobst,Buhner Reinhard,Dorje Frank,Gonnermann Christa,Haber Manfred,Hartmann Michael,Rothe Ulrich,Strehl Egid,Steib-Bauert Michaela,Kern Winfried V	Antibiotic use in German university hospitals 1998-2000 (Project INTERUNI-II).	0	1	0	1	1	0	0	0	1	0	1	0	0	1	1	1	1	1	1	1
Ebrahim M,Gravel D,Thabet C,Abdesselam K,Paramalingam S,Hyson C	Antimicrobial use and antimicrobial resistance trends in Canada: 2014.	0	1	0	1	0	0	1	1	1	0	0	0	0	0	0	0	0	1	0	1
European Centre for Disease Prevention and Control (ECDC)	AER for 2016 - Antimicrobial consumption	0	1	0	1	0	0	0	1	1	0	0	0	0	0	0	0	0	1	0	1
Fridkin S K,Steward C D,Edwards J R,Pryor E R,McGowan Jr J.E,Archibald L K,Gaynes R P,Tenover F C	Surveillance of antimicrobial use and antimicrobial resistance in United States hospitals: Project ICARE phase 2	1	1	0	1	1	0	0	0	1	0	1	0	0	1	1	0	1	1	1	1
Grasela Jr T.H,Schentag J J,Boekenoogen S J,Crist K D,Lowes W L,Lum B L	A clinical pharmacy-oriented drug surveillance network: Results of a nationwide antibiotic utilization review of bacterial pneumonia - 1987	0	0	0	0	0	0	0	0	1	0	1	0	0	0	0	0	0	0	1	1
James Rodney,Upjohn Lydia,Cotta Menino,Luu Susan,Marshall Caroline,Buising Kirsty,Thursky Karin	Measuring antimicrobial prescribing quality in Australian hospitals: development and evaluation of a national antimicrobial prescribing survey tool.	1	0	1	1	1	1	0	0	1	0	1	0	0	0	1	0	1	0	1	1
Liem T B.Y,Filius P M.G,van der Linden P D,Janknegt R,Natsch S,Vulto A G	Changes in antibiotic use in Dutch hospitals over a six-year period: 1997 to 2002	1	1	0	1	0	0	0	0	0	0	0	0	0	0	0	0	0	1	0	1
Liew Y X,Krishnan P,Yeo C L,Tan T Y,Lee S Y,Lim W P,Lee W,Hsu L Y	Surveillance of broad-spectrum antibiotic prescription in Singaporean hospitals: A 5-year longitudinal study	1	1	0	1	1	0	0	0	1	0	0	0	0	0	0	1	1	1	0	1
MacKenzie Fiona M,Monnet Dominique L,Gould Ian M,ARPAC Steering Group	Relationship between the number of different antibiotics used and the total use of antibiotics in European hospitals.	1	1	0	1	0	0	0	0	1	0	0	0	0	0	0	1	0	1	0	1
Meyer E,Schwab F,Gastmeier P,Rueden H,Daschner F D,Jonas D	Stenotrophomonas maltophilia and antibiotic use in German intensive care units: data from Project SARI (Surveillance of Antimicrobial Use and Antimicrobial Resistance in German Intensive Care Units)	1	1	0	1	0	0	1	0	1	0	1	0	0	1	0	0	0	1	1	1
Polk Ronald E,Fox Christina,Mahoney Anne,Letcavage Jim,MacDougall Conan	Measurement of adult antibacterial drug use in 130 US hospitals: comparison of defined daily dose and days of therapy.	0	1	0	0	0	0	1	1	0	0	0	1	0	0	0	1	0	1	0	0
Public Health Agency of Canada	Canadian Integrated Program for Antimicrobial Resistance Surveillance (CIPARS): Human Antimicrobial Use Report	1	1	0	1	0	0	1	1	1	0	0	0	0	0	0	0	0	1	0	1
Public Health England	English Surveillance Programme for Antimicrobial Utilisation and Resistance (ESPAUR)	1	1	0	1	1	0	1	1	1	0	1	0	0	1	0	1	1	1	1	1
Zarb P,Coignard B,Griskeviciene J,Muller A,Vankerckhoven V,Weist K,Goossens M M,Vaerenberg S,Hopkins S,Catry B,Monnet D L,Goossens H,Suetens C	The european centre for disease prevention and control (ECDC) pilot point prevalence survey of healthcare-associated infections and antimicrobial use	1	0	0	1	1	0	0	0	1	0	1	0	0	1	1	0	1	1	1	1
Australian Commission on Safety, Quality in Health Care	AURA 2017: Second Australian report on antimicrobial use and resistance in human health (NAUPS)	0	1	1	1	1	0	1	0	1	0	1	0	0	0	0	0	1	1	1	1
Australian Commission on Safety, Quality in Health Care	AURA 2017: Second Australian report on antimicrobial use and resistance in human health (NAPS)	0	0	1	1	1	0	0	0	1	0	1	0	0	0	0	0	1	0	1	1
National Food Institue, Technical University of Denmark and Statens Serum Institut	Danmap 2017	0	1	0	1	0	0	1	0	1	0	0	0	0	0	0	0	0	1	0	1
Jan Walter, Sebastian Haller, Chantal Quinten, Tommi Kärki, Benedikt Zacher, Tim Eckmanns, Muna Abu Sin, Diamantis Plachouras, Pete Kinross, Carl Suetens, ECDC PPS study group	Healthcare-associated pneumonia in acute care hospitals in European Union/European Economic Area countries: an analysis of data from a point prevalence survey, 2011 to 2012	0	0	0	1	0	0	0	0	1	0	1	0	0	0	0	0	0	1	1	1
